# Supplementary material for: Clinical and laboratory predictors of mortality in Staphylococcus aureus bacteremia in a high-risk setting: a single-center retrospective analysis of Pitt score, SOFA, neutrophil-to-lymphocyte ratio, and platelet-to-lymphocyte ratio
Source: Ann Med. 2025 Oct 21;57(1):2573984. doi: 10.1080/07853890.2025.2573984 (PMC12541918; doi:10.1080/07853890.2025.2573984)
Supplement: suppl_data.zip [file IANN_A_2573984_SM3742.zip]

Archive with 6 entries (5 files):
- suppl_data/
- suppl_data/Suplementary table 1.docx
- suppl_data/Suplementary table 2.docx
- suppl_data/Suplementary table 3.docx
- suppl_data/Supplementary Table 4.docx
- suppl_data/Supplementary Table 5.docx
